# Supplementary material for: Streptomyces sp. AN090126 as a Biocontrol Agent against Bacterial and Fungal Plant Diseases
Source: Microorganisms. 2022 Apr 8;10(4):791. doi: 10.3390/microorganisms10040791 (PMC9025191; doi:10.3390/microorganisms10040791)
Supplement: Supplementary file 1 [file microorganisms-10-00791-s001.zip]

Archive with 1 entries (1 files):
- microorganisms-1664522-supplementary.pdf
